# Supplementary material for: Clustering of phosphorylation site recognition motifs can be exploited to predict the targets of cyclin-dependent kinase
Source: Genome Biol. 2007 Feb 22;8(2):R23. doi: 10.1186/gb-2007-8-2-r23 (PMC1852407; doi:10.1186/gb-2007-8-2-r23)
Supplement: Additional data file 1 — This document contains the Saccharomyces cerevisiae proteins with SLR greater than 3.5, and the human CDK targets and cell cycle proteins with associated SLR scores. [file gb-2007-8-2-r23-S1.xls]

## Sheet: yeast predictions (>3.5)
GENE	SLR
YER041W YEN1 SGDID:S0000843, Chr V from 232460-234739, Verified ORF	13.1531
YGL003C CDH1 SGDID:S0002971, Chr VII from 494178-492478, reverse complement, Verified ORF	12.821
YPL267W YPL267W SGDID:S0006188, Chr XVI from 38169-38798, Uncharacterized ORF	12.1215
YBR060C ORC2 SGDID:S0000264, Chr II from 362512-360650, reverse complement, Verified ORF	11.8634
YBR156C SLI15 SGDID:S0000360, Chr II from 553194-551098, reverse complement, Verified ORF	11.4076
YKL108W SLD2 SGDID:S0001591, Chr XI from 234072-235433, Verified ORF	11.3413
YKL185W ASH1 SGDID:S0001668, Chr XI from 94504-96270, Verified ORF	10.9292
YDR146C SWI5 SGDID:S0002553, Chr IV from 750737-748608, reverse complement, Verified ORF	10.6786
YCR065W HCM1 SGDID:S0000661, Chr III from 229305-230999, Verified ORF	10.4841
YDR217C RAD9 SGDID:S0002625, Chr IV from 903474-899545, reverse complement, Verified ORF	10.3019
YLR131C ACE2 SGDID:S0004121, Chr XII from 406823-404511, reverse complement, Verified ORF	10.1897
YJR092W BUD4 SGDID:S0003852, Chr X from 598649-602995, Verified ORF	10.1283
YDR130C FIN1 SGDID:S0002537, Chr IV from 716617-715742, reverse complement, Verified ORF	10.0614
YAL024C LTE1 SGDID:S0000022, Chr I from 105873-101566, reverse complement, Verified ORF	9.25732
YLR086W SMC4 SGDID:S0004076, Chr XII from 302244-306500, Verified ORF	9.12186
YOR058C ASE1 SGDID:S0005584, Chr XV from 436346-433689, reverse complement, Verified ORF	9.1123
YEL032W MCM3 SGDID:S0000758, Chr V from 86937-89852, Verified ORF	8.82683
YNL309W STB1 SGDID:S0005253, Chr XIV from 52661-53923, Verified ORF	8.33081
YKR077W YKR077W SGDID:S0001785, Chr XI from 583295-584386, Uncharacterized ORF	8.29773
YHR118C ORC6 SGDID:S0001160, Chr VIII from 345630-344323, reverse complement, Verified ORF	7.38584
YML027W YOX1 SGDID:S0004489, Chr XIII from 221406-222563, Verified ORF	7.28678
YJL194W CDC6 SGDID:S0003730, Chr X from 69337-70878, Verified ORF	7.28372
YOL033W MSE1 SGDID:S0005393, Chr XV from 263475-265085, Verified ORF	7.27666
YER032W FIR1 SGDID:S0000834, Chr V from 215062-217692, Verified ORF	7.14373
YDR501W PLM2 SGDID:S0002909, Chr IV from 1451343-1452908, Verified ORF	7.10805
YBR102C EXO84 SGDID:S0000306, Chr II from 447317-445056, reverse complement, Verified ORF	7.03023
YCL051W LRE1 SGDID:S0000556, Chr III from 35865-37616, Verified ORF	6.86196
YHL007C STE20 SGDID:S0000999, Chr VIII from 97932-95113, reverse complement, Verified ORF	6.71148
YOR372C NDD1 SGDID:S0005899, Chr XV from 1036467-1034803, reverse complement, Verified ORF	6.50282
YNL278W CAF120 SGDID:S0005222, Chr XIV from 113269-116451, Verified ORF	6.20997
YNL042W BOP3 SGDID:S0004987, Chr XIV from 548099-549289, Uncharacterized ORF	6.18208
YOR083W WHI5 SGDID:S0005609, Chr XV from 479534-480421, Verified ORF	6.17602
YAL031C FUN21 SGDID:S0000029, Chr I from 87032-84750, reverse complement, Verified ORF	5.81041
YDR113C PDS1 SGDID:S0002520, Chr IV from 681612-680491, reverse complement, Verified ORF	5.5683
YNL082W PMS1 SGDID:S0005026, Chr XIV from 473390-476011, Verified ORF	5.55518
YKL168C KKQ8 SGDID:S0001651, Chr XI from 133497-131293, reverse complement, Verified ORF	5.50862
YLR079W SIC1 SGDID:S0004069, Chr XII from 286821-287675, Verified ORF	5.34615
YJL092W HPR5 SGDID:S0003628, Chr X from 257339-260863, Verified ORF	5.31449
YOR177C MPC54 SGDID:S0005703, Chr XV from 667179-665785, reverse complement, Verified ORF	5.30789
YER033C ZRG8 SGDID:S0000835, Chr V from 221286-218056, reverse complement, Verified ORF	5.11326
YBR038W CHS2 SGDID:S0000242, Chr II from 311897-314788, Verified ORF	5.07252
YOR066W YOR066W SGDID:S0005592, Chr XV from 449437-451326, Uncharacterized ORF	4.88932
YLR457C NBP1 SGDID:S0004449, Chr XII from 1056768-1055809, reverse complement, Verified ORF	4.62591
YPL115C BEM3 SGDID:S0006036, Chr XVI from 335485-332099, reverse complement, Verified ORF	4.56186
YDL239C ADY3 SGDID:S0002398, Chr IV from 28775-26403, reverse complement, Verified ORF	4.53078
YJL201W ECM25 SGDID:S0003737, Chr X from 54379-56178, Verified ORF	4.46788
YOR188W MSB1 SGDID:S0005714, Chr XV from 685767-689180, Verified ORF	4.37988
YAR019C CDC15 SGDID:S0000072, Chr I from 175133-172209, reverse complement, Verified ORF	4.13081
YDR379W RGA2 SGDID:S0002787, Chr IV from 1230157-1233186, Verified ORF	4.04126
YNL321W YNL321W SGDID:S0005265, Chr XIV from 34695-37421, Uncharacterized ORF	4.01658
YPL209C IPL1 SGDID:S0006130, Chr XVI from 157592-156489, reverse complement, Verified ORF	3.99412
YER129W PAK1 SGDID:S0000931, Chr V from 417277-420705, Verified ORF	3.95816
YGR035C YGR035C SGDID:S0003267, Chr VII from 557426-557076, reverse complement, Uncharacterized ORF	3.92871
YER167W BCK2 SGDID:S0000969, Chr V from 518211-520766, Verified ORF	3.84841
YJL051W YJL051W SGDID:S0003587, Chr X from 339703-342171, Uncharacterized ORF	3.82327
YNL106C INP52 SGDID:S0005050, Chr XIV from 424495-420944, reverse complement, Verified ORF	3.8046
YBL105C PKC1 SGDID:S0000201, Chr II from 17696-14241, reverse complement, Verified ORF	3.77653
YBL085W BOI1 SGDID:S0000181, Chr II from 63873-66815, Verified ORF	3.7522
YPR141C KAR3 SGDID:S0006345, Chr XVI from 817919-815730, reverse complement, Verified ORF	3.74419
YML119W YML119W SGDID:S0004588, Chr XIII from 30611-31684, Uncharacterized ORF	3.74318
YNL233W BNI4 SGDID:S0005177, Chr XIV from 211921-214599, Verified ORF	3.68511
YPL242C IQG1 SGDID:S0006163, Chr XVI from 95109-90622, reverse complement, Verified ORF	3.63689
YBR200W BEM1 SGDID:S0000404, Chr II from 620867-622522, Verified ORF	3.63244
YGL160W YGL160W SGDID:S0003128, Chr VII from 200567-202279, Uncharacterized ORF	3.62479
YFR046C CNN1 SGDID:S0001942, Chr VI from 244146-243061, reverse complement, Uncharacterized ORF	3.62466
YCL014W BUD3 SGDID:S0000520, Chr III from 96280-101190, Verified ORF	3.5253
YGL075C MPS2 SGDID:S0003043, Chr VII from 368091-366928, reverse complement, Verified ORF	3.51375

## Sheet: human CDK targets
Ensembl Gene ID	Ensembl Transcript ID	Ensembl Peptide ID	External Gene ID	Description	UniProt/Swiss-Prot Accession	kinase	SLR
ENSG00000139687	ENST00000267163	ENSP00000267163	RB1	Retinoblastoma-associated protein (PP110) (P105-RB) (RB). [Source:Uniprot/SWISSPROT;Acc:P06400]	P06400	CDK	20.5745
ENSG00000103479	ENST00000262133	ENSP00000262133	RBL2	Retinoblastoma-like protein 2 (130 kDa retinoblastoma-associated protein) (PRB2) (P130) (RBR-2). [Source:Uniprot/SWISSPROT;Acc:Q08999]	Q08999	CDK	14.2276
ENSG00000094804	ENST00000209728	ENSP00000209728	CDC6	Cell division control protein 6 homolog (CDC6-related protein) (p62(cdc6)) (HsCDC6) (HsCDC18). [Source:Uniprot/SWISSPROT;Acc:Q99741]	Q99741	CDK2	4.8955
ENSG00000101057	ENST00000217026	ENSP00000217026	MYBL2	Myb-related protein B (B-Myb). [Source:Uniprot/SWISSPROT;Acc:P10244]	P10244	CDK2	3.49415
ENSG00000181163	ENST00000296930	ENSP00000296930	NPM1	Nucleophosmin (NPM) (Nucleolar phosphoprotein B23) (Numatrin) (Nucleolar protein NO38). [Source:Uniprot/SWISSPROT;Acc:P06748]	P06748	CDK1	3.19959
ENSG00000169032	ENST00000307102	ENSP00000302486	MAP2K1	Dual specificity mitogen-activated protein kinase kinase 1 (EC 2.7.1.-) (MAP kinase kinase 1) (MAPKK 1) (ERK activator kinase 1) (MAPK/ERK kinase 1) (MEK1). [Source:Uniprot/SWISSPROT;Acc:Q02750]	Q02750	CDK	2.75053
ENSG00000137309	ENST00000357318	ENSP00000349871	HMGA1	High mobility group protein HMG-I/HMG-Y (HMG-I(Y)) (High mobility group AT-hook 1) (High mobility group protein A1). [Source:Uniprot/SWISSPROT;Acc:P17096]	P17096	CDK1	2.742
ENSG00000105325	ENST00000221926	ENSP00000221926	FZR_HUMAN	Fizzy-related protein homolog (Fzr) (Cdh1/Hct1 homolog) (hCDH1) (CDC20-like protein 1). [Source:Uniprot/SWISSPROT;Acc:Q9UM11]	Q9UM11	CDK	2.7369
ENSG00000124610	ENST00000244573	ENSP00000244573	HIST1H1A	Histone H1.1. [Source:Uniprot/SWISSPROT;Acc:Q02539]	Q02539	CDK1	2.50859
ENSG00000108443	ENST00000225577	ENSP00000225577	RPS6KB1	Ribosomal protein S6 kinase 1 (EC 2.7.1.37) (S6K) (S6K1) (70 kDa ribosomal protein S6 kinase 1) (p70 S6 kinase alpha) (p70(S6K)-alpha) (p70-S6K) (p70-alpha). [Source:Uniprot/SWISSPROT;Acc:P23443]	P23443	CDK1	2.41632
ENSG00000165699	ENST00000298552	ENSP00000298552	TSC1	Hamartin (Tuberous sclerosis 1 protein). [Source:Uniprot/SWISSPROT;Acc:Q92574]	Q92574	CDK1	2.40937
ENSG00000085840	ENST00000346690	ENSP00000345877	ORC1L	Origin recognition complex subunit 1 (Replication control protein 1). [Source:Uniprot/SWISSPROT;Acc:Q13415]	Q13415	CDK1	2.30711
ENSG00000173406	ENST00000332102	ENSP00000329120	DAB1	Disabled homolog 1. [Source:Uniprot/SWISSPROT;Acc:O75553]	O75553	CDK	2.19149
ENSG00000121058	ENST00000240316	ENSP00000240316	COIL	Coilin (p80). [Source:Uniprot/SWISSPROT;Acc:P38432]	P38432	CDK2	1.95963
ENSG00000172977	ENST00000341318	ENSP00000340330	HTATIP	Histone acetyltransferase HTATIP (EC 2.3.1.48) (60 kDa Tat interactive protein) (Tip60) (HIV-1 Tat interactive protein) (cPLA(2) interacting protein). [Source:Uniprot/SWISSPROT;Acc:Q92993]	Q92993	CDK1	1.94335
ENSG00000160789	ENST00000310777	ENSP00000310687	LMNA	Lamin A/C (70 kDa lamin). [Source:Uniprot/SWISSPROT;Acc:P02545]	P02545	CDK	1.81708
ENSG00000008056	ENST00000263237	ENSP00000263237	SYN1	Synapsin-1 (Synapsin I) (Brain protein 4.1). [Source:Uniprot/SWISSPROT;Acc:P17600]	P17600	CDK	1.50833
ENSG00000113368	ENST00000261366	ENSP00000261366	LMNB1	Lamin B1. [Source:Uniprot/SWISSPROT;Acc:P20700]	P20700	CDK	1.50415
ENSG00000106976	ENST00000341179	ENSP00000345680	DNM1	Dynamin-1 (EC 3.6.5.5). [Source:Uniprot/SWISSPROT;Acc:Q05193]	Q05193	CDK	1.47715
ENSG00000117632	ENST00000358265	ENSP00000351005	STMN1	Stathmin (Phosphoprotein p19) (pp19) (Oncoprotein 18) (Op18) (Leukemia-associated phosphoprotein p18) (pp17) (Prosolin) (Metablastin) (Pr22 protein). [Source:Uniprot/SWISSPROT;Acc:P16949]	P16949	CDK	1.41016
ENSG00000166483	ENST00000299613	ENSP00000299613	WEE1	Wee1-like protein kinase (EC 2.7.1.112) (WEE1hu). [Source:Uniprot/SWISSPROT;Acc:P30291]	P30291	CDK1	1.37143
ENSG00000117318	ENST00000235971	ENSP00000235971	ID3	DNA-binding protein inhibitor ID-3 (Inhibitor of DNA binding 3) (ID- like protein inhibitor HLH 1R21) (Helix-loop-helix protein HEIR-1). [Source:Uniprot/SWISSPROT;Acc:Q02535]	Q02535	CDK2	1.15298
ENSG00000121774	ENST00000354320	ENSP00000346279	KHDRBS1	KH domain containing, RNA binding, signal transduction associated protein 1 (p21 Ras GTPase-activating protein-associated p62) (GAP- associated tyrosine phosphoprotein p62) (Src-associated in mitosis 68 kDa protein) (Sam68) (p68). [Source:Uniprot/SWISSPRO	Q07666	CDK1	1.12614
ENSG00000101224	ENST00000245960	ENSP00000245960	CDC25B	M-phase inducer phosphatase 2 (EC 3.1.3.48) (Dual specificity phosphatase Cdc25B). [Source:Uniprot/SWISSPROT;Acc:P30305]	P30305	CDK1	0.93788
ENSG00000197122	ENST00000358208	ENSP00000350941	SRC	Proto-oncogene tyrosine-protein kinase Src (EC 2.7.1.112) (p60-Src) (c-Src) (pp60c-src). [Source:Uniprot/SWISSPROT;Acc:P12931]	P12931	CDK	0.864145
ENSG00000089685	ENST00000350051	ENSP00000324180	BIRC5	Baculoviral IAP repeat-containing protein 5 (Apoptosis inhibitor survivin) (Apoptosis inhibitor 4). [Source:Uniprot/SWISSPROT;Acc:O15392]	O15392	CDK1	0.746465
ENSG00000077721	ENST00000161284	ENSP00000161284	UBE2A	Ubiquitin-conjugating enzyme E2 A (EC 6.3.2.19) (Ubiquitin-protein ligase A) (Ubiquitin carrier protein A) (HR6A) (hHR6A). [Source:Uniprot/SWISSPROT;Acc:P49459]	P49459	CDK1	0.624195
ENSG00000168118	ENST00000284615	ENSP00000284615	RAB4A	Protein SPHAR (S-phase response protein). [Source:Uniprot/SWISSPROT;Acc:Q15513]	P20338	CDK	0.59649
ENSG00000063245	ENST00000085079	ENSP00000085079	EPN1_HUMAN	Epsin-1 (EPS-15 interacting protein 1) (EH domain-binding mitotic phosphoprotein). [Source:Uniprot/SWISSPROT;Acc:Q9Y6I3]	Q9Y6I3	CDK1	0.569343
ENSG00000115738	ENST00000234091	ENSP00000234091	ID2	DNA-binding protein inhibitor ID-2 (Inhibitor of DNA binding 2). [Source:Uniprot/SWISSPROT;Acc:Q02363]	Q02363	CDK2	0.542744
ENSG00000078053	ENST00000356264	ENSP00000348602	AMPH	Amphiphysin. [Source:Uniprot/SWISSPROT;Acc:P49418]	P49418	CDK	0.477367
ENSG00000183454	ENST00000330684	ENSP00000332549	GRIN2A	Glutamate [NMDA] receptor subunit epsilon 1 precursor (N-methyl D- aspartate receptor subtype 2A) (NR2A) (NMDAR2A) (hNR2A). [Source:Uniprot/SWISSPROT;Acc:Q12879]	Q12879	CDK	0.342065
ENSG00000111968	ENST00000229695	ENSP00000229695	CSNK2B	Casein kinase II beta subunit (CK II beta) (Phosvitin) (G5a). [Source:Uniprot/SWISSPROT;Acc:P67870]	P67870	CDK	0.23989
ENSG00000186868	ENST00000262410	ENSP00000262410	MAPT	Microtubule-associated protein tau (Neurofibrillary tangle protein) (Paired helical filament-tau) (PHF-tau). [Source:Uniprot/SWISSPROT;Acc:P10636]	P10636	CDK	0.234304
ENSG00000087494	ENST00000310732	ENSP00000309370	PTHLH	Parathyroid hormone-related protein precursor (PTH-rP) (PTHrP) [Contains: PTHrP[1-36]; PTHrP[38-94]; Osteostatin (PTHrP[107-139])]. [Source:Uniprot/SWISSPROT;Acc:P12272]	P12272	CDK1	0.191375
ENSG00000149269	ENST00000356341	ENSP00000348696	PAK1	Serine/threonine-protein kinase PAK 1 (EC 2.7.1.37) (p21-activated kinase 1) (PAK-1) (P65-PAK) (Alpha-PAK). [Source:Uniprot/SWISSPROT;Acc:Q13153]	Q13153	CDK	0.163269
ENSG00000171848	ENST00000304567	ENSP00000302955	RRM2	Ribonucleoside-diphosphate reductase M2 subunit (EC 1.17.4.1) (Ribonucleotide reductase small subunit) (Ribonucleotide reductase small chain). [Source:Uniprot/SWISSPROT;Acc:P31350]	P31350	CDK1	0.136624
ENSG00000172531	ENST00000312989	ENSP00000326031	PPP1CA	Serine/threonine protein phosphatase PP1-alpha catalytic subunit (EC 3.1.3.16) (PP-1A). [Source:Uniprot/SWISSPROT;Acc:P62136]	P62136	CDK	0.0852166
ENSG00000076864	ENST00000361563	ENSP00000355118	RAP1GA1	Rap1 GTPase-activating protein 1 (Rap1GAP). [Source:Uniprot/SWISSPROT;Acc:P47736]	P47736	CDK1	0.0765193
ENSG00000129152	ENST00000250003	ENSP00000250003	MYOD1	Myoblast determination protein 1 (Myogenic factor 3) (Myf-3). [Source:Uniprot/SWISSPROT;Acc:P15172]	P15172	CDK	0.0593502
ENSG00000178209	ENST00000322810	ENSP00000323856	PLEC1	Plectin 1 (PLTN) (PCN) (Hemidesmosomal protein 1) (HD1). [Source:Uniprot/SWISSPROT;Acc:Q15149]	Q15149	CDK1	-7.91243e-06
ENSG00000132688	ENST00000255024	ENSP00000255024	NES	Nestin. [Source:Uniprot/SWISSPROT;Acc:P48681]	P48681	CDK	-6.06825e-05
ENSG00000160967	ENST00000292535	ENSP00000292535	CUTL1	CCAAT displacement protein (CDP) (Cut-like 1). [Source:Uniprot/SWISSPROT;Acc:P39880]	P39880	CDK1	-0.00411056
ENSG00000004897	ENST00000066544	ENSP00000066544	CDC27	Cell division cycle protein 27 homolog (CDC27Hs) (H-NUC). [Source:Uniprot/SWISSPROT;Acc:P30260]	P30260	CDK1	-0.0096602
ENSG00000164045	ENST00000302506	ENSP00000303706	CDC25A	M-phase inducer phosphatase 1 (EC 3.1.3.48) (Dual specificity phosphatase Cdc25A). [Source:Uniprot/SWISSPROT;Acc:P30304]	P30304	CDK1	-0.0127609
ENSG00000101412	ENST00000343380	ENSP00000345571	E2F1	Transcription factor E2F1 (E2F-1) (Retinoblastoma binding protein 3) (RBBP-3) (PRB-binding protein E2F-1) (PBR3) (Retinoblastoma-associated protein 1) (RBAP-1). [Source:Uniprot/SWISSPROT;Acc:Q01094]	Q01094	CDK1	-0.0276642
ENSG00000177606	ENST00000315531	ENSP00000314522	JUN	Transcription factor AP-1 (Activator protein 1) (AP1) (Proto-oncogene c-jun) (V-jun avian sarcoma virus 17 oncogene homolog) (p39). [Source:Uniprot/SWISSPROT;Acc:P05412]	P05412	CDK	-0.0339183
ENSG00000053900	ENST00000315368	ENSP00000318775	ANAPC4	Anaphase promoting complex subunit 4 (APC4) (Cyclosome subunit 4). [Source:Uniprot/SWISSPROT;Acc:Q9UJX5]	Q9UJX5	CDK1	-0.0356192
ENSG00000122786	ENST00000361675	ENSP00000354826	CALD1	Caldesmon (CDM). [Source:Uniprot/SWISSPROT;Acc:Q05682]	Q05682	CDK1	-0.0826032
ENSG00000026025	ENST00000357109	ENSP00000349623	VIM	Vimentin. [Source:Uniprot/SWISSPROT;Acc:P08670]	P08670	CDK1	-0.0934725
ENSG00000138160	ENST00000260731	ENSP00000260731	KIF11	Kinesin-like protein KIF11 (Kinesin-related motor protein Eg5) (Kinesin-like spindle protein HKSP) (Thyroid receptor interacting protein 5) (TRIP5) (Kinesin-like protein 1). [Source:Uniprot/SWISSPROT;Acc:P52732]	P52732	CDK	-0.107174
ENSG00000130985	ENST00000335972	ENSP00000338413	UBE1	Ubiquitin-activating enzyme E1 (A1S9 protein). [Source:Uniprot/SWISSPROT;Acc:P22314]	P22314	CDK1	-0.10764
ENSG00000131771	ENST00000254079	ENSP00000254079	PPP1R1B	Dopamine- and cAMP-regulated neuronal phosphoprotein (DARPP-32). [Source:Uniprot/SWISSPROT;Acc:Q9UD71]	Q9UD71	CDK	-0.125137
ENSG00000130177	ENST00000356221	ENSP00000348554	CDC16_HUMAN	Cell division cycle protein 16 homolog (CDC16Hs) (Anaphase promoting complex subunit 6) (APC6) (Cyclosome subunit 6). [Source:Uniprot/SWISSPROT;Acc:Q13042]	Q13042	CDK1	-0.157345
ENSG00000102225	ENST00000276052	ENSP00000276052	PCTK1	Serine/threonine-protein kinase PCTAIRE-1 (EC 2.7.1.37) (PCTAIRE-motif protein kinase 1). [Source:Uniprot/SWISSPROT;Acc:Q00536]	Q00536	CDK	-0.163884
ENSG00000167110	ENST00000347929	ENSP00000345021	GOLGA2	Golgi autoantigen, golgin subfamily A member 2 (Golgi matrix protein GM130) (Gm130 autoantigen) (Golgin-95). [Source:Uniprot/SWISSPROT;Acc:Q08379]	Q08379	CDK1	-0.166285
ENSG00000012048	ENST00000357654	ENSP00000350283	BRCA1	Breast cancer type 1 susceptibility protein (RING finger protein 53). [Source:Uniprot/SWISSPROT;Acc:P38398]	P38398	CDK	-0.169529
ENSG00000168496	ENST00000305885	ENSP00000305480	FEN1	Flap endonuclease-1 (EC 3.-.-.-) (Maturation factor 1) (MF1). [Source:Uniprot/SWISSPROT;Acc:P39748]	P39748	CDK1	-0.176737
ENSG00000084234	ENST00000263574	ENSP00000263574	APLP2	Amyloid-like protein 2 precursor (Amyloid protein homolog) (APPH) (CDEI-box binding protein) (CDEBP). [Source:Uniprot/SWISSPROT;Acc:Q06481]	Q06481	CDK1	-0.179306
ENSG00000101266	ENST00000349736	ENSP00000339247	CSNK2A1	Casein kinase II, alpha chain (CK II) (EC 2.7.1.37). [Source:Uniprot/SWISSPROT;Acc:P68400]	P68400	CDK	-0.185701
ENSG00000196396	ENST00000357040	ENSP00000349544	PTPN1	Tyrosine-protein phosphatase, non-receptor type 1 (EC 3.1.3.48) (Protein-tyrosine phosphatase 1B) (PTP-1B). [Source:Uniprot/SWISSPROT;Acc:P18031]	P18031	CDK	-0.21438
ENSG00000080815	ENST00000324501	ENSP00000326366	PSEN1	Presenilin-1 (PS-1) (S182 protein) [Contains: Presenilin-1 NTF subunit; Presenilin-1 CTF subunit]. [Source:Uniprot/SWISSPROT;Acc:P49768]	P49768	CDK	-0.252997
ENSG00000094880	ENST00000209827	ENSP00000209827	CDC23	Cell division cycle protein 23 homolog (Anaphase promoting complex subunit 8) (APC8) (Cyclosome subunit 8). [Source:Uniprot/SWISSPROT;Acc:Q9UJX2]	Q9UJX2	CDK1	-0.288222
ENSG00000164611	ENST00000352433	ENSP00000344936	PTTG1	Securin (Pituitary tumor-transforming protein 1) (Tumor transforming protein 1) (Esp1-associated protein) (hPTTG). [Source:Uniprot/SWISSPROT;Acc:O95997]	O95997	CDK1	-0.288447
ENSG00000141510	ENST00000269305	ENSP00000269305	TP53	Cellular tumor antigen p53 (Tumor suppressor p53) (Phosphoprotein p53) (Antigen NY-CO-13). [Source:Uniprot/SWISSPROT;Acc:P04637]	P04637	CDK	-0.297997
ENSG00000108312	ENST00000302904	ENSP00000302640	UBTF	Nucleolar transcription factor 1 (Upstream binding factor 1) (UBF-1) (Autoantigen NOR-90). [Source:Uniprot/SWISSPROT;Acc:P17480]	P17480	CDK2	-0.354369
ENSG00000091831	ENST00000206249	ENSP00000206249	ESR1	Estrogen receptor (ER) (Estradiol receptor) (ER-alpha). [Source:Uniprot/SWISSPROT;Acc:P03372]	P03372	CDK	-0.368036
ENSG00000111540	ENST00000229138	ENSP00000229138	RAB5B	Ras-related protein Rab-5B. [Source:Uniprot/SWISSPROT;Acc:P61020]	P61020	CDK1	-0.46748
ENSG00000117748	ENST00000263698	ENSP00000263698	RPA2	Replication protein A 32 kDa subunit (RP-A) (RF-A) (Replication factor-A protein 2) (P34). [Source:Uniprot/SWISSPROT;Acc:P15927]	P15927	CDK1	-0.547955
ENSG00000079616	ENST00000160827	ENSP00000160827	KIF22	Kinesin-like protein KIF22 (Kinesin-like DNA-binding protein) (Kinesin-like protein 4). [Source:Uniprot/SWISSPROT;Acc:Q14807]	Q14807	CDK1	-0.587829
ENSG00000111057	ENST00000228652	ENSP00000228652	KRT18	Keratin, type I cytoskeletal 18 (Cytokeratin 18) (K18) (CK 18). [Source:Uniprot/SWISSPROT;Acc:P05783]	P05783	CDK1	-0.693147
ENSG00000131095	ENST00000253408	ENSP00000253408	GFAP	Glial fibrillary acidic protein, astrocyte (GFAP). [Source:Uniprot/SWISSPROT;Acc:P14136]	P14136	CDK1	-0.693147
ENSG00000153107	ENST00000341068	ENSP00000339109	ANAPC1	Anaphase promoting complex subunit 1 (APC1) (Cyclosome subunit 1) (Protein Tsg24) (Mitotic checkpoint regulator). [Source:Uniprot/SWISSPROT;Acc:Q9H1A4]	Q9H1A4	CDK1	-1.46033

## Sheet: human cell-cycle genes
EnsemblID	NAME	SLR
ENSG00000153201	RANBP2	14.3608
ENSG00000096401	CDC5L	13.2473
ENSG00000117399	CDC20	8.04474
ENSG00000088325	TPX2	4.52393
ENSG00000146670	CDCA5	4.51878
ENSG00000139618	BRCA2	4.45584
ENSG00000151503	Y0056_HUMAN also KIAA0056	3.26862
ENSG00000031081	ENST00000264245.2	2.63143
ENSG00000118412	CASP8AP2	2.18949
ENSG00000013810	TACC3	1.64879
ENSG00000119408	NEK6	1.55195
ENSG00000166483	WEE1	1.37143
ENSG00000156599	ZDHHC5	0.95122
ENSG00000101224	ENST00000245958.3	0.93788
ENSG00000089685	ENST00000301633.2	0.746465
ENSG00000186453	ENST00000295150.2	0.647333
ENSG00000091651	ORC6L	0.51627
ENSG00000145632	PLK2	0.434037
ENSG00000169679	BUB1	0.253974
ENSG00000143228	CDCA1	0.203168
ENSG00000067596	DHX8	0.183729
ENSG00000129810	ENST00000263753.2	0.180344
ENSG00000086232	E2K1_HUMAN	0.1444
ENSG00000171848	RRM2	0.136624
ENSG00000167513	ENST00000301019.3	0.130812
ENSG00000127564	ENST00000262300.4	0.112672
ENSG00000020426	MNAT1	0.0928072
ENSG00000186298	PPP1CC	0.0842633
ENSG00000141543	DDX48	0.0744836
ENSG00000072571	HMMR	0.0480925
ENSG00000142945	KIF2C	0.0466557
ENSG00000136542	GALNT5	0.0448051
ENSG00000166167	BTRC	0.0413254
ENSG00000108654	DDX5	0.0390347
ENSG00000108424	KPNB1	0.00488089
ENSG00000138778	CENPE	-1.40095e-05
ENSG00000150995	ENST00000302640.3	-0.000335652
ENSG00000137497	NUMA1	-0.000452569
ENSG00000107581	EIF3S10	-0.000640252
ENSG00000136824	SMC2L1	-0.000983791
ENSG00000119397	CEP1	-0.00125624
ENSG00000197102	DNCH1	-0.00350524
ENSG00000004897	CDC27	-0.0096602
ENSG00000164045	CDC25A	-0.0127609
ENSG00000112242	E2F3	-0.013532
ENSG00000175216	ENST00000312055.4	-0.0137367
ENSG00000134690	CDCA8	-0.0148018
ENSG00000172534	HCFC1	-0.0280205
ENSG00000165280	VCP	-0.0422432
ENSG00000113810	SMC4L1	-0.0446421
ENSG00000158402	CDC25C	-0.0479107
ENSG00000080986	KNTC2	-0.0863908
ENSG00000146918	ENST00000275830.5	-0.0882456
ENSG00000086827	ZW10	-0.0907204
ENSG00000161800	RACGAP1	-0.0982157
ENSG00000131023	LATS1	-0.100032
ENSG00000138160	KIF11	-0.107174
ENSG00000166851	PLK1	-0.112265
ENSG00000112029	FBXO5	-0.11546
ENSG00000145386	CCNA2	-0.121167
ENSG00000139734	DIAPH3	-0.124305
ENSG00000119638	NEK9	-0.140371
ENSG00000100603	SKIIP	-0.14242
ENSG00000007168	PAFAH1B1	-0.14258
ENSG00000090889	KIF4A	-0.153631
ENSG00000130177	CDC16	-0.157345
ENSG00000056678	KIFC1	-0.16659
ENSG00000012048	ENST00000353540.1	-0.169529
ENSG00000102384	FSHPRH1	-0.184029
ENSG00000179051	ENST00000325766.2	-0.186056
ENSG00000130921	ENST00000253233.1	-0.188093
ENSG00000115163	ENST00000344420.2	-0.188186
ENSG00000068028	ENST00000325707.2	-0.225759
ENSG00000109805	CND3_HUMAN	-0.237543
ENSG00000114346	ECT2	-0.263842
ENSG00000123374	CDK2	-0.301557
ENSG00000112984	KIF20A	-0.316363
ENSG00000175467	SART1	-0.325003
ENSG00000002822	MAD1L1	-0.32707
ENSG00000112742	TTK	-0.329641
ENSG00000122359	ENST00000265447.1	-0.351861
ENSG00000008256	PSCD3	-0.352299
ENSG00000079335	ENST00000336454.1	-0.384069
ENSG00000147677	EIF3S3	-0.430352
ENSG00000117650	NEK2	-0.435259
ENSG00000178999	AURKB	-0.441566
ENSG00000152253	ENST00000282074.1	-0.448592
ENSG00000165416	SUGT1	-0.459646
ENSG00000156345	ENST00000325303.5	-0.461031
ENSG00000086589	RBM22	-0.464249
ENSG00000149554	CHEK1	-0.477972
ENSG00000167842	ENST00000309111.3	-0.478621
ENSG00000113946	CLDN16	-0.499244
ENSG00000134057	CCNB1	-0.50016
ENSG00000161888	ENST00000293743.2	-0.507064
ENSG00000183723	CKLFSF4	-0.51964
ENSG00000085415	SEH1L	-0.523818
ENSG00000170312	CDC2	-0.55183
ENSG00000147400	CETN2	-0.555012
ENSG00000129474	JUB	-0.576306
ENSG00000106367	A1S1_HUMAN	-0.582585
ENSG00000079616	KIF22	-0.587829
ENSG00000175063	UBE2C	-0.593374
ENSG00000164167	LSM6	-0.636405
ENSG00000156970	BUB1B	-0.680151
ENSG00000087586	STK6	-0.693147
ENSG00000100554	ATP6V1D	-0.693147
ENSG00000134108	ARL10C	-0.693147
ENSG00000140259	MFAP1	-0.693147
ENSG00000164109	MAD2L1	-0.693147
ENSG00000166847	ENST00000300087.1	-0.693147
ENSG00000069248	NUP133	-1.08092
